# Supplementary material for: Carbon Nanotube Supported Molybdenum Carbide as Robust Electrocatalyst for Efficient Hydrogen Evolution Reaction
Source: Molecules. 2022 Dec 26;28(1):192. doi: 10.3390/molecules28010192 (PMC9822247; doi:10.3390/molecules28010192)
Supplement: Supplementary file 1 [file molecules-28-00192-s001.zip]

Archive with 1 entries (1 files):
- molecules-2090850-supplementary.pdf
